# Supplementary material for: 18F-FDG PET/CT for predicting major pathological response to neoadjuvant therapy in non-small cell lung cancer: a meta-analysis
Source: Front Oncol. 2026 May 15;16:1730878. doi: 10.3389/fonc.2026.1730878 (PMC13218960; doi:10.3389/fonc.2026.1730878)
Supplement: Supplementary Table 2 — Demographic and baseline clinical features of the subjects. [file Table2.xlsx]

## Sheet: Sheet1
Point label	Figure(s)	First author, year	Parameter	Note
1	Fig. 3, 6	Zhuang 2023	ΔSUVmax%	cohort A
2	Fig. 3, 6	Bahce 2014	ΔSUVmax%	/
3	Fig. 3, 6	Chen 2023	ΔSUVmax%	(I-C) cohort
4	Fig. 3, 6	Chen 2023	ΔSUVmax%	(I-M) cohort
5	Fig. 3, 6	Burger 2015	ΔSUVmax%	/
6	Fig. 3, 6	Chen 2022	ΔSUVmax%	/
7	Fig. 3, 6	Zhuang 2023	ΔSUVmax%	cohort B
1	Fig. 4, 7	Cui 2022	SUVmax	/
2	Fig. 4, 7	Zhuang 2023	SUVmax	cohort A
3	Fig. 4, 7	Zhuang 2023	SUVmax	cohort C
4	Fig. 4, 7	Zhuang 2023	SUVmax	cohort B
5	Fig. 4, 7	Burger 2015	SUVmax	/
6	Fig. 4, 7	Chen 2023	SUVmax	/
	I-M:ICI monotherapy	I-C：ICI combination therapy
